# Supplementary material for: Factors associated with the utilization of long-acting reversible contraceptives among family planning clients at the Pameungpeuk Rural Hospital, Indonesia
Source: F1000Res. 2019 Sep 17;7:1891. Originally published 2018 Dec 4. [Version 2] doi: 10.12688/f1000research.15755.2 (PMC6852292; doi:10.12688/f1000research.15755.2)
Supplement: Dataset 1. All raw data and demographic information obtained from subject during the present study — https://dx.doi.org/10.5256/f1000research.15755.d228026 [file f1000research-7-22372-s0000.tgz]

Archive with 1 entries (1 files):
- ab0f8059-3f0c-49c0-b6e6-203b6301ecfb_Revised_Raw_Data_15755.xlsx
