# Supplementary material for: Factors associated with the utilization of long-acting reversible contraceptives among family planning clients at the Pameungpeuk Rural Hospital, Indonesia
Source: F1000Res. 2019 Sep 17;7:1891. Originally published 2018 Dec 4. [Version 2] doi: 10.12688/f1000research.15755.2 (PMC6852292; doi:10.12688/f1000research.15755.2)
Supplement: Dataset 1. All raw data and demographic information obtained from subject during the present study — https://dx.doi.org/10.5256/f1000research.15755.d228026 [file f1000research-7-22372-s0000.tgz › ab0f8059-3f0c-49c0-b6e6-203b6301ecfb_Revised_Raw_Data_15755.xlsx]

## Sheet: Sheet1
Respondents	Age	Religion	Educational Level	Family Income (*High income >200 USD per month, Low income <200 USD per month)	Age at Marriage	Age at First Birth	Use of contraceptive (Contraceptive devices currently in use)	Distribution of contraceptive use	Cost of Contraception	First heard of "family planning"	Knowledge	Belief	Attitude	Exposure to LARCs information	Skilled of Health Workers	Support of Husband	Support of Friends	Support of Health Workers	Support of Community Leaders
1	36	Islam	Graduate of elementary school	Low income	<20 years old	20-30 years old	Implant	LARCs	Inexpensive	Television	Good	Positive	Negative	Exposure	Not-exposure	Support	Support	Support	Support
2	39	Islam	Graduate of elementary school	Low income	20-30 years old	20-30 years old	IUD/Spiral	LARCs	Inexpensive	Doctor	Good	Negative	Negative	Exposure	Not-exposure	Support	Support	Support	Support
3	45	Islam	Graduate of collage	High income	<20 years old	<20 years old	IUD/Spiral	LARCs	Inexpensive	Television	Good	Negative	Negative	Not-exposure	Not-exposure	Support	Support	Support	Support
4	18	Islam	Graduate of junior high school	Low income	<20 years old	<20 years old	IUD/Spiral	LARCs	Expensive	Television	Good	Positive	Negative	Not-exposure	Not-exposure	Support	Support	Support	Not-support
5	33	Islam	Graduate of junior high school	High income	20-30 years old	20-30 years old	IUD/Spiral	LARCs	Inexpensive	Radio	Good	Positive	Negative	Not-exposure	Not-exposure	Support	Non-support	Support	Not-support
6	29	Islam	Graduate of senior high school	High income	20-30 years old	20-30 years old	IUD/Spiral	LARCs	Inexpensive	Television	Good	Positive	Negative	Exposure	Not-exposure	Support	Support	Support	Not-support
7	31	Islam	No education	Low income	20-30 years old	20-30 years old	IUD/Spiral	LARCs	Expensive	Radio	Good	Negative	Negative	Exposure	Not-exposure	Support	Non-support	Not-support	Not-support
8	28	Islam	Graduate of junior high school	Low income	<20 years old	<20 years old	Injection	Non LARCs	Expensive	Poster	Good	Negative	Negative	Exposure	Not-exposure	Support	Support	Support	Not-support
9	40	Islam	Graduate of senior high school	High income	20-30 years old	20-30 years old	Injection	Non LARCs	Inexpensive	Poster	Good	Positive	Negative	Exposure	Not-exposure	Support	Non-support	Support	Not-support
10	28	Islam	Graduate of elementary school	Low income	20-30 years old	20-30 years old	IUD/Spiral	LARCs	Expensive	Television	Bad	Positive	Negative	Not-exposure	Not-exposure	Support	Non-support	Not-support	Not-support
11	26	Islam	Graduate of junior high school	Low income	>30 years old	>30 years old	Injection	Non LARCs	Inexpensive	Television	Good	Positive	Negative	Not-exposure	Not-exposure	Support	Support	Support	Not-support
12	37	Islam	No education	Low income	>30 years old	20-30 years old	Injection	Non LARCs	Expensive	Radio	Good	Positive	Negative	Not-exposure	Exposure	Not-support	Support	Support	Not-support
13	29	Islam	No education	Low income	20-30 years old	20-30 years old	Injection	Non LARCs	Expensive	Radio	Good	Positive	Negative	Not-exposure	Exposure	Not-support	Non-support	Support	Not-support
14	33	Islam	Graduate of senior high school	High income	<20 years old	<20 years old	Injection	Non LARCs	Inexpensive	Television	Bad	Positive	Negative	Not-exposure	Exposure	Support	Support	Support	Not-support
15	23	Christian	Graduate of junior high school	Low income	<20 years old	<20 years old	Injection	Non LARCs	Expensive	Television	Bad	Positive	Negative	Not-exposure	Exposure	Not-support	Support	Support	Not-support
16	24	Islam	Graduate of elementary school	Low income	<20 years old	<20 years old	Injection	Non LARCs	Expensive	Doctor	Bad	Positive	Negative	Not-exposure	Exposure	Not-support	Support	Support	Not-support
17	30	Islam	Graduate of elementary school	Low income	20-30 years old	20-30 years old	IUD/Spiral	LARCs	Inexpensive	Poster	Bad	Positive	Negative	Exposure	Exposure	Support	Support	Support	Support
18	25	Islam	Graduate of junior high school	Low income	<20 years old	<20 years old	Injection	Non LARCs	Expensive	Doctor	Bad	Negative	Negative	Exposure	Exposure	Support	Support	Support	Support
19	35	Islam	Graduate of collage	High income	20-30 years old	20-30 years old	Injection	Non LARCs	Inexpensive	Doctor	Bad	Positive	Negative	Exposure	Exposure	Not-support	Support	Support	Not-support
20	27	Islam	Graduate of senior high school	High income	>30 years old	>30 years old	Injection	Non LARCs	Inexpensive	Doctor	Bad	Positive	Negative	Exposure	Not-exposure	Support	Support	Support	Not-support
21	36	Islam	Graduate of junior high school	Low income	20-30 years old	20-30 years old	Injection	Non LARCs	Expensive	Poster	Bad	Positive	Negative	Not-exposure	Not-exposure	Support	Non-support	Support	Not-support
22	23	Islam	Graduate of elementary school	Low income	20-30 years old	20-30 years old	Injection	Non LARCs	Expensive	Doctor	Bad	Negative	Negative	Not-exposure	Not-exposure	Support	Support	Support	Not-support
23	42	Islam	Graduate of senior high school	High income	<20 years old	<20 years old	IUD/Spiral	LARCs	Inexpensive	Television	Bad	Positive	Negative	Not-exposure	Not-exposure	Support	Support	Support	Not-support
24	26	Islam	Graduate of junior high school	Low income	20-30 years old	20-30 years old	Injection	Non LARCs	Expensive	Poster	Bad	Positive	Negative	Exposure	Not-exposure	Support	Non-support	Not-support	Not-support
25	34	Islam	Graduate of junior high school	Low income	20-30 years old	20-30 years old	Implant	LARCs	Expensive	Radio	Bad	Positive	Negative	Exposure	Not-exposure	Support	Support	Support	Not-support
26	21	Islam	Graduate of elementary school	Low income	<20 years old	<20 years old	Injection	Non LARCs	Expensive	Doctor	Bad	Positive	Negative	Exposure	Not-exposure	Support	Support	Support	Support
27	26	Islam	Graduate of elementary school	Low income	<20 years old	<20 years old	Implant	LARCs	Inexpensive	Doctor	Bad	Positive	Negative	Exposure	Not-exposure	Support	Non-support	Support	Support
28	32	Islam	Graduate of elementary school	Low income	<20 years old	<20 years old	Injection	Non LARCs	Inexpensive	Poster	Good	Negative	Negative	Exposure	Not-exposure	Support	Support	Support	Not-support
29	39	Islam	Graduate of elementary school	Low income	20-30 years old	20-30 years old	Injection	Non LARCs	Expensive	Radio	Good	Negative	Negative	Not-exposure	Exposure	Support	Support	Not-support	Not-support
30	25	Islam	Graduate of elementary school	Low income	20-30 years old	20-30 years old	Injection	Non LARCs	Expensive	Poster	Good	Negative	Negative	Not-exposure	Exposure	Support	Support	Support	Not-support
31	21	Islam	Graduate of elementary school	Low income	<20 years old	20-30 years old	Injection	Non LARCs	Expensive	Television	Good	Positive	Negative	Exposure	Exposure	Support	Support	Support	Not-support
32	33	Islam	Graduate of senior high school	High income	>30 years old	>30 years old	Injection	Non LARCs	Inexpensive	Television	Good	Positive	Negative	Exposure	Exposure	Support	Support	Support	Not-support
33	30	Islam	Graduate of junior high school	Low income	<20 years old	20-30 years old	Injection	Non LARCs	Inexpensive	Doctor	Bad	Positive	Negative	Exposure	Not-exposure	Support	Support	Support	Not-support
34	27	Christian	Graduate of elementary school	Low income	20-30 years old	20-30 years old	Injection	Non LARCs	Expensive	Doctor	Bad	Positive	Negative	Exposure	Not-exposure	Support	Support	Support	Not-support
35	24	Islam	Graduate of senior high school	High income	<20 years old	<20 years old	Injection	Non LARCs	Inexpensive	Poster	Bad	Positive	Negative	Exposure	Exposure	Support	Support	Support	Not-support
36	32	Christian	Graduate of senior high school	High income	20-30 years old	20-30 years old	Pill	Non LARCs	Inexpensive	Radio	Bad	Negative	Negative	Exposure	Exposure	Support	Support	Support	Not-support
37	23	Islam	Graduate of junior high school	Low income	20-30 years old	20-30 years old	Injection	Non LARCs	Expensive	Poster	Bad	Negative	Negative	Not-exposure	Exposure	Support	Support	Support	Not-support
38	35	Islam	Graduate of junior high school	Low income	20-30 years old	20-30 years old	Injection	Non LARCs	Expensive	Television	Bad	Negative	Negative	Not-exposure	Exposure	Support	Support	Support	Not-support
39	39	Islam	Graduate of collage	High income	>30 years old	>30 years old	Injection	Non LARCs	Inexpensive	Television	Bad	Negative	Negative	Not-exposure	Exposure	Support	Support	Support	Not-support
40	23	Islam	Graduate of senior high school	High income	20-30 years old	20-30 years old	Pill	Non LARCs	Inexpensive	Poster	Bad	Positive	Negative	Not-exposure	Not-exposure	Support	Support	Support	Not-support
41	27	Islam	Graduate of elementary school	Low income	20-30 years old	20-30 years old	Pill	Non LARCs	Expensive	Doctor	Bad	Positive	Negative	Exposure	Not-exposure	Support	Support	Support	Not-support
42	36	Islam	Graduate of elementary school	Low income	20-30 years old	20-30 years old	Injection	Non LARCs	Expensive	Radio	Good	Positive	Negative	Exposure	Exposure	Support	Support	Support	Not-support
43	39	Islam	Graduate of senior high school	High income	20-30 years old	20-30 years old	Injection	Non LARCs	Inexpensive	Doctor	Good	Positive	Negative	Exposure	Exposure	Support	Support	Support	Not-support
44	45	Islam	Graduate of senior high school	High income	20-30 years old	20-30 years old	Injection	Non LARCs	Inexpensive	Doctor	Good	Positive	Negative	Exposure	Exposure	Support	Support	Support	Not-support
45	18	Islam	Graduate of junior high school	Low income	<20 years old	<20 years old	Injection	Non LARCs	Expensive	Radio	Good	Negative	Negative	Exposure	Exposure	Support	Support	Support	Support
46	33	Islam	Graduate of senior high school	High income	<20 years old	<20 years old	Injection	Non LARCs	Inexpensive	Radio	Bad	Negative	Negative	Exposure	Exposure	Support	Support	Support	Not-support
47	27	Islam	Graduate of elementary school	Low income	20-30 years old	20-30 years old	Pill	Non LARCs	Expensive	Doctor	Bad	Negative	Negative	Not-exposure	Not-exposure	Support	Support	Support	Not-support
48	31	Islam	Graduate of elementary school	Low income	20-30 years old	20-30 years old	Injection	Non LARCs	Expensive	Poster	Bad	Negative	Negative	Not-exposure	Not-exposure	Support	Support	Support	Not-support
49	28	Islam	Graduate of collage	High income	20-30 years old	20-30 years old	Injection	Non LARCs	Inexpensive	Midwives	Bad	Negative	Positive	Exposure	Not-exposure	Support	Support	Not-support	Not-support
50	40	Islam	Graduate of elementary school	Low income	<20 years old	<20 years old	Injection	Non LARCs	Expensive	Doctor	Bad	Negative	Positive	Expsoure	Exposure	Support	Support	Not-support	Support
51	28	Islam	Graduate of elementary school	Low income	<20 years old	<20 years old	Injection	Non LARCs	Expensive	Radio	Bad	Negative	Positive	Not-exposure	Exposure	Support	Support	Support	Not-support
52	26	Islam	Graduate of senior high school	High income	20-30 years old	20-30 years old	Injection	Non LARCs	Inexpensive	Poster	Bad	Negative	Positive	Exposure	Exposure	Support	Support	Support	Not-support
53	37	Islam	Graduate of junior high school	Low income	>30 years old	>30 years old	Injection	Non LARCs	Expensive	Midwives	Bad	Negative	Positive	Exposure	Exposure	Support	Support	Support	Support
54	29	Islam	No education	Low income	20-30 years old	20-30 years old	Injection	Non LARCs	Expensive	Poster	Bad	Negative	Positive	Not-exposure	Exposure	Support	Support	Support	Support
55	33	Islam	Graduate of senior high school	High income	20-30 years old	20-30 years old	Injection	Non LARCs	Inexpensive	Poster	Bad	Negative	Positive	Not-exposure	Not-exposure	Support	Support	Support	Support
56	23	Islam	Graduate of junior high school	Low income	>30 years old	20-30 years old	Pill	Non LARCs	Expensive	Television	Bad	Negative	Positive	Not-exposure	Not-exposure	Support	Support	Support	Support
57	24	Islam	Graduate of junior high school	Low income	20-30 years old	20-30 years old	Injection	Non LARCs	Expensive	Television	Bad	Negative	Negative	Exposure	Exposure	Support	Support	Support	Support
58	30	Islam	Graduate of senior high school	Low income	20-30 years old	20-30 years old	Injection	Non LARCs	Expensive	Poster	Bad	Negative	Positive	Not-exposure	Exposure	Support	Support	Not-support	Support
59	25	Islam	No education	Low income	<20 years old	<20 years old	Pill	Non LARCs	Expensive	Midwives	Bad	Negative	Positive	Exposure	Exposure	Support	Support	Not-support	Support
60	35	Islam	Graduate of junior high school	Low income	20-30 years old	20-30 years old	Injection	Non LARCs	Expensive	Midwives	Bad	Negative	Positive	Exposure	Exposure	Support	Support	Support	Support
61	27	Islam	Graduate of junior high school	High income	20-30 years old	20-30 years old	Pill	Non LARCs	Inexpensive	Poster	Bad	Negative	Positive	Exposure	Exposure	Support	Support	Support	Support
62	36	Islam	Graduate of junior high school	Low income	20-30 years old	20-30 years old	Injection	Non LARCs	Expensive	Poster	Bad	Negative	Positive	Exposure	Exposure	Support	Support	Support	Support
63	23	Islam	Graduate of elementary school	Low income	<20 years old	<20 years old	Injection	Non LARCs	Expensive	Radio	Bad	Negative	Positive	Exposure	Exposure	Support	Support	Support	Support
64	42	Islam	Graduate of senior high school	High income	<20 years old	20-30 years old	Injection	Non LARCs	Inexpensive	Radio	Bad	Negative	Positive	Exposure	Not-exposure	Support	Support	Support	Support
65	26	Islam	Graduate of elementary school	Low income	20-30 years old	20-30 years old	Injection	Non LARCs	Expensive	Midwives	Bad	Negative	Positive	Exposure	Not-exposure	Support	Support	Support	Support
66	34	Islam	No education	Low income	20-30 years old	20-30 years old	Injection	Non LARCs	Inexpensive	Poster	Bad	Negative	Negative	Not-exposure	Exposure	Support	Support	Support	Support
67	21	Islam	Graduate of elementary school	Low income	20-30 years old	20-30 years old	Injection	Non LARCs	Inexpensive	Radio	Bad	Negative	Negative	Not-exposure	Exposure	Support	Support	Support	Support
68	26	Islam	Graduate of elementary school	Low income	<20 years old	<20 years old	Injection	Non LARCs	Expensive	Poster	Bad	Negative	Positive	Not-exposure	Exposure	Support	Support	Support	Support
69	32	Islam	Graduate of senior high school	High income	20-30 years old	20-30 years old	Pill	Non LARCs	Inexpensive	Television	Bad	Negative	Positive	Not-exposure	Exposure	Support	Support	Support	Support
70	39	Islam	Graduate of junior high school	Low income	20-30 years old	20-30 years old	Injection	Non LARCs	Expensive	Doctor	Bad	Negative	Positive	Not-exposure	Exposure	Support	Support	Support	Support
71	25	Islam	Graduate of senior high school	High income	20-30 years old	20-30 years old	Injection	Non LARCs	Inexpensive	Poster	Bad	Negative	Positive	Exposure	Not-exposure	Support	Support	Support	Support
72	21	Islam	No education	Low income	20-30 years old	20-30 years old	Injection	Non LARCs	Expensive	Radio	Bad	Negative	Positive	Exposure	Exposure	Support	Support	Support	Support
73	33	Islam	No education	Low income	<20 years old	<20 years old	Injection	Non LARCs	Expensive	Television	Bad	Negative	Positive	Exposure	Exposure	Support	Support	Support	Support
74	30	Islam	Graduate of senior high school	High income	20-30 years old	20-30 years old	Injection	Non LARCs	Inexpensive	Midwives	Bad	Negative	Positive	Exposure	Exposure	Support	Support	Support	Support
75	27	Islam	Graduate of junior high school	Low income	<20 years old	<20 years old	Injection	Non LARCs	Inexpensive	Midwives	Bad	Negative	Negative	Exposure	Exposure	Support	Support	Support	Support
76	24	Islam	Graduate of junior high school	Low income	20-30 years old	20-30 years old	Pill	Non LARCs	Expensive	Radio	Bad	Negative	Negative	Not-exposure	Not-exposure	Support	Support	Support	Not-support
77	39	Islam	Graduate of elementary school	Low income	<20 years old	<20 years old	Pill	Non LARCs	Expensive	Television	Bad	Negative	Positive	Not-exposure	Exposure	Support	Support	Not-support	Not-support
78	23	Islam	Graduate of senior high school	High income	20-30 years old	20-30 years old	Pill	Non LARCs	Inexpensive	Midwives	Good	Negative	Positive	Exposure	Exposure	Support	Support	Support	Not-support
79	35	Islam	No education	Low income	<20 years old	<20 years old	Pill	Non LARCs	Inexpensive	Doctor	Good	Negative	Positive	Exposure	Exposure	Support	Support	Support	Not-support
80	39	Islam	Graduate of elementary school	Low income	<20 years old	<20 years old	Implant	LARCs	Expensive	Poster	Good	Negative	Positive	Not-exposure	Exposure	Support	Support	Support	Not-support
81	23	Islam	Graduate of elementary school	Low income	<20 years old	<20 years old	Pill	Non LARCs	Inexpensive	Television	Good	Negative	Positive	Exposure	Exposure	Support	Support	Support	Not-support
82	27	Islam	Graduate of junior high school	High income	20-30 years old	20-30 years old	Pill	Non LARCs	Inexpensive	Television	Bad	Negative	Negative	Not-exposure	Exposure	Support	Support	Not-support	Not-support
83	33	Islam	No education	Low income	20-30 years old	20-30 years old	Pill	Non LARCs	Expensive	Radio	Bad	Negative	Negative	Not-exposure	Exposure	Support	Support	Support	Not-support
84	28	Islam	Graduate of elementary school	Low income	<20 years old	<20 years old	Implant	LARCs	Inexpensive	Television	Bad	Positive	Negative	Not-exposure	Not-exposure	Support	Support	Support	Support
